# Supplementary material for: In silico identification of conserved miRNAs and their selective target gene prediction in indicine (Bos indicus) cattle
Source: PLoS One. 2018 Oct 26;13(10):e0206154. doi: 10.1371/journal.pone.0206154 (PMC6203363; doi:10.1371/journal.pone.0206154)
Supplement: S1 Table — (BED) [file pone.0206154.s003.bed]

#
# Chromosomal coordinates of Bos indicus microRNAs
# microRNAs: miRBase v21
# genome-build-id: UMD3.1
# genome-build-accession: NCBI_Assembly:GCA_000003055.3
#
# Mature sequences have type "miRNA".
# Note, these sequences do not represent the full primary transcript,
# rather a predicted stem-loop portion that includes the precursor
chr1	20159000	20159083	miRNA	.	-	Name=bind-let-7c
chr1	84831991	84832076	miRNA	.	-	Name=bind-mir-1224
chr1	117739667	117739739	miRNA	.	+	Name=bind-mir-1246
chr1	82310324	82310428	miRNA	.	-	Name=bind-mir-1248-1
chr1	20109876	20109960	miRNA	.	-	Name=bind-mir-125b-2
chr1	10222392	10222454	miRNA	.	-	Name=bind-mir-155
chr1	108899404	108899501	miRNA	.	-	Name=bind-mir-15b
chr1	108899261	108899353	miRNA	.	-	Name=bind-mir-16b
chr1	3469279	3469355	miRNA	.	+	Name=bind-mir-2284i
chr1	3496737	3496832	miRNA	.	-	Name=bind-mir-2284x
chr1	84411765	84411840	miRNA	.	-	Name=bind-mir-2284y-3
chr1	150205859	150205930	miRNA	.	-	Name=bind-mir-2285a
chr1	159941751	159941814	miRNA	.	+	Name=bind-mir-2285e-1
chr1	82118036	82118116	miRNA	.	-	Name=bind-mir-2285k-3
chr1	26823242	26823320	miRNA	.	+	Name=bind-mir-2285n-6
chr1	58184467	58184531	miRNA	.	-	Name=bind-mir-2285n-6
chr1	52354139	52354212	miRNA	.	-	Name=bind-mir-2286
chr1	74153303	74153376	miRNA	.	+	Name=bind-mir-2287
chr1	139988807	139988883	miRNA	.	-	Name=bind-mir-2288
chr1	149297163	149297236	miRNA	.	-	Name=bind-mir-2289
chr1	80418562	80418647	miRNA	.	-	Name=bind-mir-28
chr1	101258281	101258375	miRNA	.	-	Name=bind-mir-551b
chr1	65911567	65911645	miRNA	.	-	Name=bind-mir-6529a
chr1	65911561	65911650	miRNA	.	+	Name=bind-mir-6529b
chr1	20159726	20159806	miRNA	.	-	Name=bind-mir-99a
chr10	59173227	59173331	miRNA	.	+	Name=bind-mir-1248-2
chr10	66634236	66634315	miRNA	.	-	Name=bind-mir-147
chr10	47649323	47649407	miRNA	.	-	Name=bind-mir-190a
chr10	21824720	21824790	miRNA	.	+	Name=bind-mir-208a
chr10	21810349	21810425	miRNA	.	-	Name=bind-mir-208b
chr10	18041633	18041711	miRNA	.	-	Name=bind-mir-2284z-1
chr10	8792888	8792965	miRNA	.	-	Name=bind-mir-2284z-1
chr10	29992761	29992838	miRNA	.	+	Name=bind-mir-2285g-2
chr10	8780863	8780943	miRNA	.	-	Name=bind-mir-2285v
chr10	12568464	12568543	miRNA	.	-	Name=bind-mir-2290
chr10	68767657	68767726	miRNA	.	+	Name=bind-mir-2292
chr10	98913761	98913832	miRNA	.	-	Name=bind-mir-2293
chr10	55831464	55831558	miRNA	.	+	Name=bind-mir-628
chr10	42744227	42744304	miRNA	.	+	Name=bind-mir-6517
chr10	87659943	87660000	miRNA	.	+	Name=bind-mir-7859
chr11	108094258	108094330	miRNA	.	+	Name=bind-mir-126
chr11	76190034	76190113	miRNA	.	+	Name=bind-mir-1301
chr11	99202645	99202754	miRNA	.	+	Name=bind-mir-181a-2
chr11	99203860	99203948	miRNA	.	+	Name=bind-mir-181b-2
chr11	102484867	102484966	miRNA	.	-	Name=bind-mir-199b
chr11	40213214	40213322	miRNA	.	-	Name=bind-mir-216a
chr11	40229604	40229685	miRNA	.	-	Name=bind-mir-216b
chr11	40200976	40201085	miRNA	.	-	Name=bind-mir-217
chr11	102615511	102615606	miRNA	.	-	Name=bind-mir-219-1
chr11	92221772	92221859	miRNA	.	-	Name=bind-mir-2284aa-1
chr11	75330894	75331017	miRNA	.	+	Name=bind-mir-2284y-1
chr11	5220984	5221061	miRNA	.	+	Name=bind-mir-2284z-2
chr11	22558448	22558522	miRNA	.	-	Name=bind-mir-2284z-2
chr11	4736185	4736244	miRNA	.	-	Name=bind-mir-2285ac
chr11	79737570	79737657	miRNA	.	+	Name=bind-mir-2285af-1
chr11	11786000	11786062	miRNA	.	+	Name=bind-mir-2294
chr11	11276295	11276361	miRNA	.	-	Name=bind-mir-2295
chr11	38842922	38842991	miRNA	.	-	Name=bind-mir-2296
chr11	38880181	38880253	miRNA	.	-	Name=bind-mir-2297
chr11	91187845	91187913	miRNA	.	+	Name=bind-mir-2298
chr11	102485069	102485153	miRNA	.	-	Name=bind-mir-3154
chr11	102484886	102484958	miRNA	.	+	Name=bind-mir-3604-2
chr11	45357673	45357734	miRNA	.	+	Name=bind-mir-6122
chr12	64749329	64749387	miRNA	.	+	Name=bind-mir-106a
chr12	57763440	57763521	miRNA	.	-	Name=bind-mir-1256
chr12	18887739	18887821	miRNA	.	-	Name=bind-mir-15a
chr12	18887593	18887681	miRNA	.	-	Name=bind-mir-16a
chr12	64749320	64749403	miRNA	.	+	Name=bind-mir-17
chr12	64749463	64749533	miRNA	.	+	Name=bind-mir-18a
chr12	64749468	64749533	miRNA	.	+	Name=bind-mir-18b
chr12	64749602	64749683	miRNA	.	+	Name=bind-mir-19a
chr12	64749899	64749985	miRNA	.	+	Name=bind-mir-19b
chr12	64749911	64749979	miRNA	.	+	Name=bind-mir-19b-2
chr12	64749771	64749841	miRNA	.	+	Name=bind-mir-20a
chr12	53484344	53484411	miRNA	.	+	Name=bind-mir-2284s
chr12	51250977	51251035	miRNA	.	+	Name=bind-mir-2285ab
chr12	14611091	14611179	miRNA	.	+	Name=bind-mir-2285h
chr12	10416503	10416584	miRNA	.	+	Name=bind-mir-2285l
chr12	27078934	27079014	miRNA	.	+	Name=bind-mir-2285l
chr12	74161459	74161540	miRNA	.	-	Name=bind-mir-2285n-1
chr12	15508144	15508225	miRNA	.	-	Name=bind-mir-2285o-1
chr12	32080198	32080279	miRNA	.	-	Name=bind-mir-2285o-2
chr12	29435207	29435285	miRNA	.	-	Name=bind-mir-2299
chr12	31807142	31807219	miRNA	.	-	Name=bind-mir-2300a
chr12	31807144	31807217	miRNA	.	+	Name=bind-mir-2300b
chr12	80933605	80933665	miRNA	.	+	Name=bind-mir-2301
chr12	84894941	84895016	miRNA	.	-	Name=bind-mir-2302
chr12	85316217	85316295	miRNA	.	+	Name=bind-mir-2303
chr12	75186167	75186271	miRNA	.	-	Name=bind-mir-2892
chr12	18834513	18834598	miRNA	.	-	Name=bind-mir-3613a
chr12	18834529	18834583	miRNA	.	+	Name=bind-mir-3613b
chr12	9596077	9596172	miRNA	.	-	Name=bind-mir-759
chr12	14570399	14570461	miRNA	.	+	Name=bind-mir-7860
chr12	64750021	64750098	miRNA	.	+	Name=bind-mir-92a-1
chr12	64750032	64750089	miRNA	.	+	Name=bind-mir-92a-2
chr13	51838777	51838852	miRNA	.	-	Name=bind-mir-103-2
chr13	55460035	55460110	miRNA	.	-	Name=bind-mir-1-1
chr13	55037784	55037870	miRNA	.	-	Name=bind-mir-124b
chr13	55449780	55449874	miRNA	.	-	Name=bind-mir-133a-1
chr13	55449777	55449870	miRNA	.	+	Name=bind-mir-133c
chr13	54580809	54580900	miRNA	.	+	Name=bind-mir-1388
chr13	73117391	73117468	miRNA	.	-	Name=bind-mir-2284y-2
chr13	22061391	22061460	miRNA	.	-	Name=bind-mir-2285d
chr13	23083189	23083269	miRNA	.	-	Name=bind-mir-2285k-2
chr13	1414719	1414801	miRNA	.	-	Name=bind-mir-2285m-1
chr13	46904135	46904215	miRNA	.	-	Name=bind-mir-2285m-2
chr13	8726967	8727047	miRNA	.	+	Name=bind-mir-2285n-2
chr13	36294855	36294935	miRNA	.	+	Name=bind-mir-2285p
chr13	73117382	73117482	miRNA	.	+	Name=bind-mir-2285u
chr13	28152300	28152373	miRNA	.	-	Name=bind-mir-2304
chr13	39508062	39508127	miRNA	.	+	Name=bind-mir-2305
chr13	55596384	55596462	miRNA	.	+	Name=bind-mir-2306
chr13	59721161	59721229	miRNA	.	+	Name=bind-mir-2307
chr13	58301119	58301196	miRNA	.	+	Name=bind-mir-296
chr13	64878879	64878981	miRNA	.	+	Name=bind-mir-499
chr13	70767332	70767416	miRNA	.	+	Name=bind-mir-544b-1
chr13	58300861	58300942	miRNA	.	+	Name=bind-mir-6123
chr13	11652687	11652747	miRNA	.	-	Name=bind-mir-7861
chr14	29117811	29117921	miRNA	.	+	Name=bind-mir-124a-2
chr14	2275051	2275119	miRNA	.	+	Name=bind-mir-151
chr14	525831	525902	miRNA	.	-	Name=bind-mir-1839
chr14	889792	889844	miRNA	.	-	Name=bind-mir-193a-2
chr14	152280	152348	miRNA	.	+	Name=bind-mir-2308
chr14	696306	696380	miRNA	.	+	Name=bind-mir-2309
chr14	75557785	75557839	miRNA	.	-	Name=bind-mir-2311
chr14	43286081	43286156	miRNA	.	+	Name=bind-mir-2489
chr14	6477832	6477919	miRNA	.	+	Name=bind-mir-30b
chr14	6473488	6473557	miRNA	.	+	Name=bind-mir-30d
chr14	65266931	65267006	miRNA	.	+	Name=bind-mir-584-1
chr14	62956001	62956095	miRNA	.	+	Name=bind-mir-599
chr14	62955869	62955945	miRNA	.	+	Name=bind-mir-875
chr15	31572430	31572501	miRNA	.	-	Name=bind-let-7a-2
chr15	31578255	31578330	miRNA	.	-	Name=bind-mir-100
chr15	31523644	31523731	miRNA	.	-	Name=bind-mir-125b-1
chr15	12130351	12130450	miRNA	.	-	Name=bind-mir-1260b
chr15	73936778	73936871	miRNA	.	+	Name=bind-mir-129-2
chr15	81558915	81559003	miRNA	.	+	Name=bind-mir-130a
chr15	65341573	65341650	miRNA	.	+	Name=bind-mir-1343
chr15	51850902	51850969	miRNA	.	-	Name=bind-mir-139
chr15	42091965	42092042	miRNA	.	-	Name=bind-mir-2284d
chr15	30123165	30123239	miRNA	.	-	Name=bind-mir-2284j
chr15	37530757	37530829	miRNA	.	-	Name=bind-mir-2284t
chr15	37963789	37963860	miRNA	.	-	Name=bind-mir-2285b-1
chr15	30123166	30123238	miRNA	.	+	Name=bind-mir-2312
chr15	32906749	32906822	miRNA	.	+	Name=bind-mir-2313
chr15	38771892	38771952	miRNA	.	-	Name=bind-mir-2314
chr15	41314340	41314419	miRNA	.	+	Name=bind-mir-2315
chr15	45999363	45999437	miRNA	.	+	Name=bind-mir-2316
chr15	51209581	51209652	miRNA	.	-	Name=bind-mir-2317
chr15	77671944	77672022	miRNA	.	+	Name=bind-mir-2318
chr15	77285783	77285857	miRNA	.	-	Name=bind-mir-2319a
chr15	77285785	77285855	miRNA	.	+	Name=bind-mir-2319b
chr15	54271185	54271279	miRNA	.	-	Name=bind-mir-326
chr15	20145941	20146024	miRNA	.	+	Name=bind-mir-34b
chr15	20146642	20146718	miRNA	.	+	Name=bind-mir-34c
chr15	28858617	28858714	miRNA	.	+	Name=bind-mir-378b
chr15	41511280	41511367	miRNA	.	+	Name=bind-mir-6518
chr15	73935503	73935584	miRNA	.	+	Name=bind-mir-6528
chr15	73910879	73910977	miRNA	.	+	Name=bind-mir-670
chr16	2212373	2212467	miRNA	.	-	Name=bind-mir-135b
chr16	76125594	76125703	miRNA	.	-	Name=bind-mir-181a-1
chr16	76125422	76125531	miRNA	.	-	Name=bind-mir-181b-1
chr16	36247786	36247889	miRNA	.	-	Name=bind-mir-199a-1
chr16	48594355	48594440	miRNA	.	-	Name=bind-mir-200a
chr16	48595023	48595081	miRNA	.	-	Name=bind-mir-200b
chr16	72083253	72083321	miRNA	.	-	Name=bind-mir-205
chr16	36241993	36242102	miRNA	.	-	Name=bind-mir-214
chr16	74734979	74735048	miRNA	.	-	Name=bind-mir-2284n
chr16	57200643	57200728	miRNA	.	+	Name=bind-mir-2285x
chr16	46581522	46581596	miRNA	.	+	Name=bind-mir-2320
chr16	47801299	47801355	miRNA	.	+	Name=bind-mir-2896
chr16	73886653	73886733	miRNA	.	+	Name=bind-mir-29b-2
chr16	73887213	73887300	miRNA	.	+	Name=bind-mir-29c
chr16	73970386	73970473	miRNA	.	+	Name=bind-mir-29d
chr16	73886653	73886733	miRNA	.	+	Name=bind-mir-29e
chr16	36242003	36242083	miRNA	.	+	Name=bind-mir-3120
chr16	41392732	41392838	miRNA	.	+	Name=bind-mir-34a
chr16	48593119	48593202	miRNA	.	-	Name=bind-mir-429
chr16	55942919	55943014	miRNA	.	-	Name=bind-mir-488
chr16	73507504	73507566	miRNA	.	+	Name=bind-mir-6121
chr16	59370637	59370700	miRNA	.	-	Name=bind-mir-669
chr17	76456034	76456091	miRNA	.	+	Name=bind-mir-1306
chr17	75479613	75479694	miRNA	.	-	Name=bind-mir-130b
chr17	54627039	54627104	miRNA	.	-	Name=bind-mir-1721
chr17	76434787	76434865	miRNA	.	+	Name=bind-mir-185
chr17	13698245	13698315	miRNA	.	+	Name=bind-mir-2284g
chr17	47824413	47824499	miRNA	.	+	Name=bind-mir-2285af-2
chr17	1413450	1413518	miRNA	.	+	Name=bind-mir-2285j-1
chr17	44064458	44064523	miRNA	.	+	Name=bind-mir-2321
chr17	74897284	74897359	miRNA	.	-	Name=bind-mir-2323
chr17	75479924	75480018	miRNA	.	-	Name=bind-mir-301b
chr17	68167342	68167429	miRNA	.	-	Name=bind-mir-6521
chr18	57591796	57591874	miRNA	.	+	Name=bind-let-7e
chr18	57592295	57592380	miRNA	.	+	Name=bind-mir-125a
chr18	24489881	24489963	miRNA	.	+	Name=bind-mir-138-2
chr18	35990667	35990760	miRNA	.	+	Name=bind-mir-140
chr18	55908929	55909028	miRNA	.	-	Name=bind-mir-150
chr18	24601007	24601067	miRNA	.	+	Name=bind-mir-2285g-1
chr18	24645468	24645543	miRNA	.	+	Name=bind-mir-2285n-3
chr18	26643890	26643975	miRNA	.	-	Name=bind-mir-2285n-4
chr18	933617	933687	miRNA	.	-	Name=bind-mir-2324
chr18	11145976	11146050	miRNA	.	-	Name=bind-mir-2325a
chr18	11182349	11182422	miRNA	.	-	Name=bind-mir-2326
chr18	12959845	12959914	miRNA	.	-	Name=bind-mir-2327
chr18	38314214	38314291	miRNA	.	+	Name=bind-mir-2328
chr18	47841047	47841112	miRNA	.	-	Name=bind-mir-2329-1
chr18	47841047	47841112	miRNA	.	+	Name=bind-mir-2329-2
chr18	55785677	55785754	miRNA	.	-	Name=bind-mir-2330
chr18	7202568	7202632	miRNA	.	+	Name=bind-mir-2883
chr18	53587773	53587841	miRNA	.	+	Name=bind-mir-2897
chr18	41194128	41194195	miRNA	.	+	Name=bind-mir-2899
chr18	64168352	64168405	miRNA	.	-	Name=bind-mir-2900
chr18	39428508	39428590	miRNA	.	+	Name=bind-mir-2901
chr18	33857178	33857269	miRNA	.	-	Name=bind-mir-328
chr18	53014851	53014944	miRNA	.	-	Name=bind-mir-330
chr18	61130224	61130302	miRNA	.	+	Name=bind-mir-371
chr18	62887263	62887329	miRNA	.	-	Name=bind-mir-574
chr18	53312375	53312493	miRNA	.	+	Name=bind-mir-769
chr18	62648698	62648757	miRNA	.	+	Name=bind-mir-7865
chr18	62029665	62029755	miRNA	.	+	Name=bind-mir-935
chr18	57591628	57591697	miRNA	.	+	Name=bind-mir-99b
chr19	39116883	39116991	miRNA	.	+	Name=bind-mir-10a
chr19	23161083	23161183	miRNA	.	-	Name=bind-mir-132
chr19	8516953	8517039	miRNA	.	-	Name=bind-mir-142
chr19	20148035	20148118	miRNA	.	-	Name=bind-mir-144
chr19	39650347	39650432	miRNA	.	+	Name=bind-mir-152
chr19	38983137	38983208	miRNA	.	+	Name=bind-mir-1814a
chr19	18311025	18311105	miRNA	.	-	Name=bind-mir-193a
chr19	27179312	27179398	miRNA	.	-	Name=bind-mir-195
chr19	39066680	39066781	miRNA	.	+	Name=bind-mir-196a-1
chr19	26439960	26440035	miRNA	.	+	Name=bind-mir-199c
chr19	10049133	10049204	miRNA	.	+	Name=bind-mir-21
chr19	23161513	23161623	miRNA	.	-	Name=bind-mir-212
chr19	22901894	22901978	miRNA	.	-	Name=bind-mir-22
chr19	58407006	58407084	miRNA	.	+	Name=bind-mir-2284aa-2
chr19	28962307	28962386	miRNA	.	-	Name=bind-mir-2284aa-3
chr19	64562819	64562895	miRNA	.	+	Name=bind-mir-2284p
chr19	14449695	14449765	miRNA	.	+	Name=bind-mir-2331
chr19	18069460	18069528	miRNA	.	+	Name=bind-mir-2332
chr19	18300359	18300421	miRNA	.	-	Name=bind-mir-2333
chr19	20843132	20843203	miRNA	.	-	Name=bind-mir-2334
chr19	22090109	22090177	miRNA	.	+	Name=bind-mir-2335
chr19	22276029	22276104	miRNA	.	+	Name=bind-mir-2336
chr19	23182875	23182954	miRNA	.	+	Name=bind-mir-2337
chr19	27031909	27031981	miRNA	.	+	Name=bind-mir-2338
chr19	32087697	32087768	miRNA	.	-	Name=bind-mir-2339
chr19	39468391	39468466	miRNA	.	+	Name=bind-mir-2340
chr19	40695013	40695071	miRNA	.	+	Name=bind-mir-2341
chr19	41127254	41127327	miRNA	.	+	Name=bind-mir-2342
chr19	46015153	46015226	miRNA	.	-	Name=bind-mir-2343
chr19	51272172	51272232	miRNA	.	-	Name=bind-mir-2344
chr19	51838674	51838736	miRNA	.	+	Name=bind-mir-2345
chr19	52394481	52394559	miRNA	.	-	Name=bind-mir-2346
chr19	52471816	52471874	miRNA	.	+	Name=bind-mir-2347
chr19	55619213	55619291	miRNA	.	+	Name=bind-mir-2348
chr19	55156354	55156418	miRNA	.	-	Name=bind-mir-2349
chr19	39110468	39110542	miRNA	.	+	Name=bind-mir-2886
chr19	39650354	39650424	miRNA	.	-	Name=bind-mir-2957
chr19	9367738	9367822	miRNA	.	-	Name=bind-mir-301a
chr19	50220564	50220647	miRNA	.	-	Name=bind-mir-3064
chr19	27316364	27316452	miRNA	.	-	Name=bind-mir-324
chr19	53060030	53060121	miRNA	.	+	Name=bind-mir-338
chr19	35685568	35685661	miRNA	.	+	Name=bind-mir-33b
chr19	52752706	52752789	miRNA	.	+	Name=bind-mir-3533
chr19	22901896	22901976	miRNA	.	+	Name=bind-mir-3600
chr19	18298065	18298175	miRNA	.	-	Name=bind-mir-365-2
chr19	7711931	7712021	miRNA	.	-	Name=bind-mir-378d
chr19	21234483	21234576	miRNA	.	+	Name=bind-mir-423
chr19	41293707	41293782	miRNA	.	-	Name=bind-mir-4286-1
chr19	20147873	20147943	miRNA	.	-	Name=bind-mir-451
chr19	20674769	20674837	miRNA	.	+	Name=bind-mir-4523
chr19	9358077	9358190	miRNA	.	-	Name=bind-mir-454
chr19	27179621	27179732	miRNA	.	-	Name=bind-mir-497
chr19	37414950	37415038	miRNA	.	+	Name=bind-mir-584-2
chr19	56440743	56440804	miRNA	.	+	Name=bind-mir-6516
chr19	31440583	31440682	miRNA	.	+	Name=bind-mir-744
chr2	20797606	20797704	miRNA	.	+	Name=bind-mir-10b
chr2	64619509	64619590	miRNA	.	-	Name=bind-mir-128-1
chr2	111608980	111609069	miRNA	.	-	Name=bind-mir-153-1
chr2	134664841	134664916	miRNA	.	+	Name=bind-mir-2284u
chr2	114924710	114924798	miRNA	.	+	Name=bind-mir-2284y-5
chr2	5337697	5337758	miRNA	.	+	Name=bind-mir-2285aa
chr2	45780511	45780593	miRNA	.	-	Name=bind-mir-2285s
chr2	30072801	30072883	miRNA	.	+	Name=bind-mir-2285w
chr2	5635143	5635218	miRNA	.	+	Name=bind-mir-2350
chr2	10254803	10254878	miRNA	.	-	Name=bind-mir-2351
chr2	24971275	24971350	miRNA	.	+	Name=bind-mir-2352
chr2	28561192	28561266	miRNA	.	-	Name=bind-mir-2353
chr2	49550716	49550790	miRNA	.	+	Name=bind-mir-2354
chr2	100452998	100453077	miRNA	.	-	Name=bind-mir-2355
chr2	110384251	110384323	miRNA	.	-	Name=bind-mir-2356
chr2	124752499	124752577	miRNA	.	-	Name=bind-mir-2357
chr2	139775179	139775242	miRNA	.	+	Name=bind-mir-2358
chr2	110780050	110780134	miRNA	.	+	Name=bind-mir-26b
chr2	7600261	7600340	miRNA	.	+	Name=bind-mir-2917
chr2	111314198	111314261	miRNA	.	-	Name=bind-mir-375
chr2	20228803	20228876	miRNA	.	-	Name=bind-mir-4444
chr20	2864117	2864188	miRNA	.	+	Name=bind-mir-103-1
chr20	2621232	2621293	miRNA	.	+	Name=bind-mir-218-2
chr20	23429787	23429875	miRNA	.	+	Name=bind-mir-2285f-2
chr20	14205862	14205944	miRNA	.	-	Name=bind-mir-2285q
chr20	14205854	14205949	miRNA	.	+	Name=bind-mir-2285z
chr20	24809704	24809782	miRNA	.	+	Name=bind-mir-2359
chr20	39289295	39289364	miRNA	.	-	Name=bind-mir-2360
chr20	56582371	56582446	miRNA	.	+	Name=bind-mir-2361
chr20	19373703	19373758	miRNA	.	-	Name=bind-mir-2889
chr20	16455484	16455565	miRNA	.	+	Name=bind-mir-320a-2
chr20	25600852	25600939	miRNA	.	+	Name=bind-mir-449a
chr20	25600728	25600825	miRNA	.	+	Name=bind-mir-449b
chr20	25599218	25599323	miRNA	.	+	Name=bind-mir-449c
chr20	21086827	21086924	miRNA	.	+	Name=bind-mir-582
chr20	6421596	6421671	miRNA	.	-	Name=bind-mir-584-6
chr20	10851079	10851137	miRNA	.	-	Name=bind-mir-7858
chr21	19206628	19206717	miRNA	.	+	Name=bind-mir-1179
chr21	66020843	66020928	miRNA	.	+	Name=bind-mir-1185
chr21	66009479	66009583	miRNA	.	+	Name=bind-mir-1193
chr21	66004770	66004866	miRNA	.	+	Name=bind-mir-1197
chr21	66580029	66580106	miRNA	.	-	Name=bind-mir-1247
chr21	65869037	65869131	miRNA	.	+	Name=bind-mir-127
chr21	55883677	55883777	miRNA	.	-	Name=bind-mir-1282
chr21	66032730	66032802	miRNA	.	+	Name=bind-mir-134
chr21	65870711	65870802	miRNA	.	+	Name=bind-mir-136
chr21	66037512	66037595	miRNA	.	+	Name=bind-mir-154a
chr21	66037830	66037910	miRNA	.	+	Name=bind-mir-154b
chr21	66014726	66014800	miRNA	.	+	Name=bind-mir-154c
chr21	25184986	25185068	miRNA	.	+	Name=bind-mir-184
chr21	27313176	27313285	miRNA	.	-	Name=bind-mir-211
chr21	60018004	60018077	miRNA	.	+	Name=bind-mir-2284a
chr21	57750292	57750353	miRNA	.	+	Name=bind-mir-2284f
chr21	68895211	68895284	miRNA	.	-	Name=bind-mir-2284k
chr21	4137113	4137179	miRNA	.	-	Name=bind-mir-2362
chr21	20510202	20510275	miRNA	.	+	Name=bind-mir-2363-1
chr21	20510203	20510274	miRNA	.	-	Name=bind-mir-2363-2
chr21	22176543	22176616	miRNA	.	+	Name=bind-mir-2364
chr21	50877912	50877990	miRNA	.	+	Name=bind-mir-2365
chr21	55733940	55734008	miRNA	.	+	Name=bind-mir-2366
chr21	52042435	52042491	miRNA	.	-	Name=bind-mir-2887-1
chr21	52042435	52042491	miRNA	.	-	Name=bind-mir-2887-2
chr21	35870884	35870948	miRNA	.	+	Name=bind-mir-2888-1
chr21	52042535	52042604	miRNA	.	-	Name=bind-mir-2904-1
chr21	52042535	52042604	miRNA	.	-	Name=bind-mir-2904-2
chr21	52042535	52042604	miRNA	.	-	Name=bind-mir-2904-3
chr21	66003041	66003103	miRNA	.	+	Name=bind-mir-299
chr21	66004939	66005024	miRNA	.	+	Name=bind-mir-323
chr21	66006288	66006370	miRNA	.	+	Name=bind-mir-329a
chr21	66005978	66006060	miRNA	.	+	Name=bind-mir-329b
chr21	65161427	65161520	miRNA	.	+	Name=bind-mir-342
chr21	55699003	55699099	miRNA	.	-	Name=bind-mir-3432a-1
chr21	65320863	65320953	miRNA	.	+	Name=bind-mir-345
chr21	66032346	66032431	miRNA	.	-	Name=bind-mir-3578
chr21	66043015	66043083	miRNA	.	+	Name=bind-mir-369
chr21	65896592	65896666	miRNA	.	+	Name=bind-mir-370
chr21	66018895	66018993	miRNA	.	+	Name=bind-mir-376a
chr21	66018536	66018628	miRNA	.	+	Name=bind-mir-376b
chr21	66017786	66017871	miRNA	.	+	Name=bind-mir-376c
chr21	66018160	66018241	miRNA	.	+	Name=bind-mir-376d
chr21	66017415	66017496	miRNA	.	+	Name=bind-mir-376e
chr21	66039964	66040032	miRNA	.	+	Name=bind-mir-377
chr21	66001341	66001426	miRNA	.	+	Name=bind-mir-379
chr21	66004274	66004334	miRNA	.	+	Name=bind-mir-380
chr21	66022546	66022620	miRNA	.	+	Name=bind-mir-381
chr21	66032351	66032426	miRNA	.	+	Name=bind-mir-382
chr21	66021582	66021679	miRNA	.	+	Name=bind-mir-3956
chr21	66042204	66042280	miRNA	.	+	Name=bind-mir-3957
chr21	66042720	66042798	miRNA	.	+	Name=bind-mir-409a
chr21	66042720	66042798	miRNA	.	-	Name=bind-mir-409b
chr21	66043339	66043419	miRNA	.	+	Name=bind-mir-410
chr21	66002569	66002650	miRNA	.	+	Name=bind-mir-411a
chr21	66004428	66004502	miRNA	.	+	Name=bind-mir-411b
chr21	66028951	66029024	miRNA	.	+	Name=bind-mir-411c
chr21	66042862	66042951	miRNA	.	+	Name=bind-mir-412
chr21	65867063	65867176	miRNA	.	+	Name=bind-mir-431
chr21	65870527	65870616	miRNA	.	+	Name=bind-mir-432
chr21	65867939	65868062	miRNA	.	+	Name=bind-mir-433
chr21	66034159	66034238	miRNA	.	+	Name=bind-mir-453
chr21	66033428	66033500	miRNA	.	+	Name=bind-mir-485
chr21	66029337	66029416	miRNA	.	+	Name=bind-mir-487a
chr21	66023031	66023114	miRNA	.	+	Name=bind-mir-487b
chr21	65853428	65853516	miRNA	.	+	Name=bind-mir-493
chr21	66009147	66009231	miRNA	.	+	Name=bind-mir-494
chr21	66012710	66012790	miRNA	.	+	Name=bind-mir-495
chr21	66038342	66038443	miRNA	.	+	Name=bind-mir-496
chr21	66023845	66023922	miRNA	.	+	Name=bind-mir-539
chr21	66041818	66041901	miRNA	.	+	Name=bind-mir-541
chr21	66011300	66011379	miRNA	.	+	Name=bind-mir-543
chr21	66025831	66025921	miRNA	.	+	Name=bind-mir-544a
chr21	33463093	33463167	miRNA	.	+	Name=bind-mir-631
chr21	44364779	44364850	miRNA	.	-	Name=bind-mir-6522
chr21	66018313	66018393	miRNA	.	+	Name=bind-mir-654
chr21	66026788	66026884	miRNA	.	+	Name=bind-mir-655
chr21	66044162	66044240	miRNA	.	+	Name=bind-mir-656
chr21	65862741	65862812	miRNA	.	+	Name=bind-mir-665
chr21	19210730	19210827	miRNA	.	+	Name=bind-mir-7-1
chr21	66005237	66005324	miRNA	.	+	Name=bind-mir-758
chr21	20602803	20602892	miRNA	.	+	Name=bind-mir-9-1
chr22	49676406	49676488	miRNA	.	+	Name=bind-let-7g
chr22	9722970	9723053	miRNA	.	+	Name=bind-mir-128-2
chr22	30815732	30815849	miRNA	.	+	Name=bind-mir-1284
chr22	49629008	49629097	miRNA	.	+	Name=bind-mir-135a-1
chr22	16421446	16421542	miRNA	.	+	Name=bind-mir-138-1
chr22	4893674	4893751	miRNA	.	+	Name=bind-mir-1814b
chr22	51947131	51947221	miRNA	.	+	Name=bind-mir-191
chr22	11412589	11412667	miRNA	.	+	Name=bind-mir-2367
chr22	15668316	15668396	miRNA	.	+	Name=bind-mir-2368
chr22	40641873	40641942	miRNA	.	-	Name=bind-mir-2369
chr22	44093600	44093678	miRNA	.	-	Name=bind-mir-2370
chr22	45490484	45490555	miRNA	.	+	Name=bind-mir-2371
chr22	57589084	57589160	miRNA	.	+	Name=bind-mir-2372
chr22	58482348	58482425	miRNA	.	+	Name=bind-mir-2373
chr22	11464097	11464186	miRNA	.	+	Name=bind-mir-26a-1
chr22	11464097	11464186	miRNA	.	-	Name=bind-mir-26c
chr22	59391748	59391815	miRNA	.	+	Name=bind-mir-2888-2
chr22	51947613	51947699	miRNA	.	+	Name=bind-mir-425
chr22	36380090	36380165	miRNA	.	+	Name=bind-mir-584-4
chr22	55873670	55873743	miRNA	.	-	Name=bind-mir-885
chr23	25038941	25039024	miRNA	.	+	Name=bind-mir-133b
chr23	25034841	25034926	miRNA	.	+	Name=bind-mir-206
chr23	36116305	36116384	miRNA	.	+	Name=bind-mir-2284c
chr23	32682123	32682180	miRNA	.	+	Name=bind-mir-2285ad
chr23	3274464	3274548	miRNA	.	+	Name=bind-mir-2285j-2
chr23	40537228	40537293	miRNA	.	+	Name=bind-mir-2325b
chr23	3284965	3285038	miRNA	.	-	Name=bind-mir-2375
chr23	7775472	7775539	miRNA	.	-	Name=bind-mir-2376
chr23	13583264	13583332	miRNA	.	-	Name=bind-mir-2377
chr23	28276376	28276453	miRNA	.	-	Name=bind-mir-2378
chr23	31039630	31039707	miRNA	.	-	Name=bind-mir-2379
chr23	31870836	31870919	miRNA	.	-	Name=bind-mir-6531
chr23	28276749	28276850	miRNA	.	-	Name=bind-mir-877
chr24	35575651	35575735	miRNA	.	+	Name=bind-mir-1-2
chr24	59925833	59925917	miRNA	.	+	Name=bind-mir-122
chr24	35578970	35579056	miRNA	.	+	Name=bind-mir-133a-2
chr24	22320986	22321094	miRNA	.	+	Name=bind-mir-187
chr24	34626650	34626726	miRNA	.	-	Name=bind-mir-2284y-4
chr24	24687871	24687953	miRNA	.	-	Name=bind-mir-2285m-3
chr24	34626648	34626728	miRNA	.	+	Name=bind-mir-2285o-3
chr24	42511420	42511497	miRNA	.	+	Name=bind-mir-2285o-4
chr24	31796638	31796709	miRNA	.	+	Name=bind-mir-2380
chr24	50998761	50998830	miRNA	.	+	Name=bind-mir-2381
chr24	32545757	32545825	miRNA	.	-	Name=bind-mir-378c
chr24	36341667	36341758	miRNA	.	-	Name=bind-mir-544b-2
chr24	47241468	47241549	miRNA	.	-	Name=bind-mir-6523a
chr24	47241480	47241538	miRNA	.	+	Name=bind-mir-6523b
chr25	38439501	38439580	miRNA	.	+	Name=bind-mir-106b
chr25	2138439	2138531	miRNA	.	-	Name=bind-mir-1225
chr25	2252862	2252921	miRNA	.	-	Name=bind-mir-1842
chr25	14329099	14329181	miRNA	.	+	Name=bind-mir-193b
chr25	24771843	24771902	miRNA	.	-	Name=bind-mir-2284v
chr25	2253109	2253185	miRNA	.	-	Name=bind-mir-2382
chr25	3561941	3562016	miRNA	.	+	Name=bind-mir-2383
chr25	19627811	19627880	miRNA	.	+	Name=bind-mir-2384
chr25	28226911	28226985	miRNA	.	-	Name=bind-mir-2385
chr25	31005131	31005205	miRNA	.	+	Name=bind-mir-2386
chr25	34984021	34984098	miRNA	.	-	Name=bind-mir-2387
chr25	36908174	36908252	miRNA	.	-	Name=bind-mir-2388
chr25	41916226	41916297	miRNA	.	+	Name=bind-mir-2390
chr25	38439904	38439987	miRNA	.	+	Name=bind-mir-25
chr25	43632185	43632262	miRNA	.	+	Name=bind-mir-339a
chr25	35956339	35956435	miRNA	.	-	Name=bind-mir-3432a-2
chr25	14333850	14333936	miRNA	.	+	Name=bind-mir-365-1
chr25	14995324	14995386	miRNA	.	+	Name=bind-mir-484
chr25	14780906	14780987	miRNA	.	-	Name=bind-mir-562
chr25	38439704	38439780	miRNA	.	+	Name=bind-mir-93
chr25	2301018	2301110	miRNA	.	+	Name=bind-mir-940
chr26	11771759	11771839	miRNA	.	-	Name=bind-mir-107
chr26	19923937	19924027	miRNA	.	+	Name=bind-mir-1287
chr26	24549727	24549875	miRNA	.	-	Name=bind-mir-1307
chr26	23620223	23620328	miRNA	.	+	Name=bind-mir-146b
chr26	51677043	51677141	miRNA	.	-	Name=bind-mir-202
chr26	47712884	47712948	miRNA	.	-	Name=bind-mir-2285c
chr26	29295616	29295688	miRNA	.	+	Name=bind-mir-2285k-4
chr26	24362116	24362186	miRNA	.	+	Name=bind-mir-2392
chr26	25487161	25487214	miRNA	.	+	Name=bind-mir-2393
chr26	31444097	31444164	miRNA	.	-	Name=bind-mir-2394
chr26	37600574	37600647	miRNA	.	-	Name=bind-mir-2395
chr26	42834388	42834456	miRNA	.	+	Name=bind-mir-2396
chr26	50293152	50293225	miRNA	.	+	Name=bind-mir-2397
chr26	12516292	12516377	miRNA	.	+	Name=bind-mir-2895
chr26	31843954	31844029	miRNA	.	+	Name=bind-mir-4680
chr26	31833484	31833564	miRNA	.	+	Name=bind-mir-6524
chr27	21096076	21096132	miRNA	.	+	Name=bind-mir-2284ac
chr27	37630054	37630118	miRNA	.	-	Name=bind-mir-2284q
chr27	20996351	20996429	miRNA	.	-	Name=bind-mir-2398
chr27	28650448	28650525	miRNA	.	+	Name=bind-mir-2399
chr27	35688958	35689031	miRNA	.	-	Name=bind-mir-2400
chr27	48443601	48443675	miRNA	.	-	Name=bind-mir-2401
chr27	24263525	24263597	miRNA	.	+	Name=bind-mir-383
chr27	38990841	38990964	miRNA	.	-	Name=bind-mir-486
chr27	45930455	45930533	miRNA	.	+	Name=bind-mir-6532
chr28	18380762	18380852	miRNA	.	-	Name=bind-mir-1296
chr28	6315409	6315476	miRNA	.	+	Name=bind-mir-2402
chr28	14092695	14092769	miRNA	.	+	Name=bind-mir-2403
chr28	27906501	27906588	miRNA	.	+	Name=bind-mir-2891
chr28	40953517	40953611	miRNA	.	-	Name=bind-mir-346
chr28	30075819	30075903	miRNA	.	+	Name=bind-mir-584-3
chr28	23992818	23992878	miRNA	.	-	Name=bind-mir-6533
chr28	24186662	24186740	miRNA	.	+	Name=bind-mir-664a
chr29	45046207	45046312	miRNA	.	-	Name=bind-mir-192
chr29	45046430	45046512	miRNA	.	-	Name=bind-mir-194-2
chr29	11281809	11281878	miRNA	.	+	Name=bind-mir-2285k-1
chr29	30262900	30262981	miRNA	.	+	Name=bind-mir-2285r
chr29	663486	663550	miRNA	.	+	Name=bind-mir-2404-1
chr29	41615992	41616061	miRNA	.	-	Name=bind-mir-2405
chr29	43994648	43994720	miRNA	.	+	Name=bind-mir-2406
chr29	45351780	45351852	miRNA	.	+	Name=bind-mir-2407
chr29	46898592	46898652	miRNA	.	-	Name=bind-mir-2408
chr29	41713997	41714054	miRNA	.	-	Name=bind-mir-2885
chr29	26157754	26157828	miRNA	.	-	Name=bind-mir-449d
chr29	51383915	51383982	miRNA	.	+	Name=bind-mir-483
chr29	38493546	38493612	miRNA	.	+	Name=bind-mir-584-7
chr29	17503321	17503429	miRNA	.	+	Name=bind-mir-708
chr29	46745655	46745714	miRNA	.	-	Name=bind-mir-7864
chr3	86283479	86283561	miRNA	.	+	Name=bind-mir-101-1
chr3	48209271	48209372	miRNA	.	+	Name=bind-mir-137
chr3	10736926	10736998	miRNA	.	+	Name=bind-mir-1584
chr3	79659530	79659615	miRNA	.	+	Name=bind-mir-186
chr3	17700109	17700187	miRNA	.	+	Name=bind-mir-190b
chr3	36531510	36531590	miRNA	.	-	Name=bind-mir-197
chr3	17404078	17404145	miRNA	.	+	Name=bind-mir-2284l
chr3	77473645	77473711	miRNA	.	+	Name=bind-mir-2284m
chr3	117369954	117370030	miRNA	.	+	Name=bind-mir-2284y-7
chr3	24243322	24243393	miRNA	.	-	Name=bind-mir-2284y-7
chr3	20109714	20109793	miRNA	.	+	Name=bind-mir-2284z-4
chr3	55799660	55799740	miRNA	.	-	Name=bind-mir-2285b-2
chr3	56789926	56790006	miRNA	.	-	Name=bind-mir-2285k-5
chr3	8649919	8650001	miRNA	.	-	Name=bind-mir-2285t
chr3	17653012	17653088	miRNA	.	-	Name=bind-mir-2411
chr3	20317878	20317955	miRNA	.	-	Name=bind-mir-2412
chr3	36263474	36263552	miRNA	.	-	Name=bind-mir-2413
chr3	108594661	108594734	miRNA	.	+	Name=bind-mir-2414
chr3	109259844	109259910	miRNA	.	+	Name=bind-mir-2415
chr3	113682841	113682922	miRNA	.	-	Name=bind-mir-2416
chr3	124929435	124929499	miRNA	.	+	Name=bind-mir-2902
chr3	112435100	112435204	miRNA	.	-	Name=bind-mir-30c
chr3	112438234	112438325	miRNA	.	-	Name=bind-mir-30e
chr3	15688925	15689000	miRNA	.	+	Name=bind-mir-6534
chr3	52945482	52945598	miRNA	.	-	Name=bind-mir-760
chr3	101216489	101216561	miRNA	.	+	Name=bind-mir-761
chr3	16805639	16805734	miRNA	.	-	Name=bind-mir-92b
chr4	95626426	95626497	miRNA	.	+	Name=bind-mir-129-1
chr4	72550355	72550422	miRNA	.	+	Name=bind-mir-148a
chr4	123000893	123000979	miRNA	.	-	Name=bind-mir-153-2
chr4	65397937	65398011	miRNA	.	+	Name=bind-mir-1814c
chr4	96809219	96809329	miRNA	.	-	Name=bind-mir-182
chr4	96813962	96814031	miRNA	.	-	Name=bind-mir-183
chr4	96204502	96204570	miRNA	.	-	Name=bind-mir-1843
chr4	71486638	71486722	miRNA	.	+	Name=bind-mir-196b
chr4	48965536	48965606	miRNA	.	-	Name=bind-mir-2284b
chr4	52019313	52019387	miRNA	.	-	Name=bind-mir-2417
chr4	51006981	51007056	miRNA	.	-	Name=bind-mir-2418
chr4	68523678	68523753	miRNA	.	-	Name=bind-mir-2419
chr4	78708697	78708774	miRNA	.	-	Name=bind-mir-2420
chr4	81152700	81152777	miRNA	.	-	Name=bind-mir-2421
chr4	96024225	96024292	miRNA	.	+	Name=bind-mir-2422
chr4	100667457	100667529	miRNA	.	+	Name=bind-mir-2423
chr4	97804846	97804909	miRNA	.	-	Name=bind-mir-29a
chr4	97805221	97805301	miRNA	.	-	Name=bind-mir-29b-1
chr4	98807764	98807835	miRNA	.	-	Name=bind-mir-320b
chr4	97471691	97471782	miRNA	.	+	Name=bind-mir-335
chr4	11076295	11076370	miRNA	.	+	Name=bind-mir-378-2
chr4	79364754	79364806	miRNA	.	+	Name=bind-mir-4657
chr4	11015294	11015375	miRNA	.	-	Name=bind-mir-489
chr4	104226366	104226492	miRNA	.	+	Name=bind-mir-490
chr4	9938237	9938331	miRNA	.	-	Name=bind-mir-584-5
chr4	94482447	94482542	miRNA	.	-	Name=bind-mir-592
chr4	117909102	117909186	miRNA	.	-	Name=bind-mir-6525
chr4	11014625	11014714	miRNA	.	-	Name=bind-mir-653
chr4	118083016	118083133	miRNA	.	+	Name=bind-mir-671
chr4	96813724	96813826	miRNA	.	-	Name=bind-mir-96
chr5	123102189	123102262	miRNA	.	+	Name=bind-let-7a-3
chr5	123102989	123103069	miRNA	.	+	Name=bind-let-7b
chr5	55154251	55154334	miRNA	.	-	Name=bind-let-7i
chr5	122211939	122212003	miRNA	.	-	Name=bind-mir-1249
chr5	66328211	66328280	miRNA	.	+	Name=bind-mir-1251
chr5	119232494	119232547	miRNA	.	+	Name=bind-mir-1281
chr5	34161829	34161902	miRNA	.	+	Name=bind-mir-1291
chr5	66402777	66402876	miRNA	.	+	Name=bind-mir-135a-2
chr5	10494288	10494377	miRNA	.	-	Name=bind-mir-141
chr5	28585829	28585918	miRNA	.	-	Name=bind-mir-148b
chr5	81105430	81105492	miRNA	.	-	Name=bind-mir-1835
chr5	28900223	28900307	miRNA	.	-	Name=bind-mir-196a-2
chr5	10494719	10494783	miRNA	.	-	Name=bind-mir-200c
chr5	123957558	123957624	miRNA	.	+	Name=bind-mir-2284h
chr5	108279864	108279922	miRNA	.	-	Name=bind-mir-2284r
chr5	596340	596413	miRNA	.	+	Name=bind-mir-2284y-6
chr5	91077065	91077145	miRNA	.	-	Name=bind-mir-2284z-5
chr5	46478123	46478200	miRNA	.	+	Name=bind-mir-2284z-5
chr5	97310894	97310973	miRNA	.	-	Name=bind-mir-2284z-6
chr5	53390231	53390300	miRNA	.	+	Name=bind-mir-2285f-1
chr5	117373189	117373270	miRNA	.	+	Name=bind-mir-2285m-4
chr5	53532505	53532584	miRNA	.	+	Name=bind-mir-2285o-5
chr5	123957554	123957627	miRNA	.	-	Name=bind-mir-2285o-5
chr5	97310892	97310976	miRNA	.	+	Name=bind-mir-2285y
chr5	10887899	10887978	miRNA	.	-	Name=bind-mir-2424
chr5	33120625	33120705	miRNA	.	+	Name=bind-mir-2425
chr5	33831028	33831101	miRNA	.	+	Name=bind-mir-2426
chr5	47413142	47413216	miRNA	.	+	Name=bind-mir-2427
chr5	45226310	45226374	miRNA	.	+	Name=bind-mir-2428
chr5	52676062	52676136	miRNA	.	-	Name=bind-mir-2429
chr5	60300895	60300967	miRNA	.	-	Name=bind-mir-2430
chr5	60711719	60711786	miRNA	.	-	Name=bind-mir-2431
chr5	61456146	61456216	miRNA	.	-	Name=bind-mir-2432
chr5	61518078	61518154	miRNA	.	-	Name=bind-mir-2433
chr5	72755406	72755475	miRNA	.	+	Name=bind-mir-2435
chr5	89943344	89943418	miRNA	.	-	Name=bind-mir-2436
chr5	114257921	114257981	miRNA	.	-	Name=bind-mir-2437
chr5	116336287	116336353	miRNA	.	+	Name=bind-mir-2438
chr5	118792121	118792198	miRNA	.	-	Name=bind-mir-2439
chr5	117696178	117696253	miRNA	.	-	Name=bind-mir-2440
chr5	119326938	119327007	miRNA	.	+	Name=bind-mir-2441
chr5	120055637	120055712	miRNA	.	-	Name=bind-mir-2442
chr5	123102444	123102516	miRNA	.	+	Name=bind-mir-2443
chr5	59963223	59963306	miRNA	.	+	Name=bind-mir-26a-2
chr5	27857327	27857416	miRNA	.	+	Name=bind-mir-331
chr5	119832588	119832656	miRNA	.	+	Name=bind-mir-33a
chr5	123102992	123103074	miRNA	.	-	Name=bind-mir-3596
chr5	28858251	28858343	miRNA	.	-	Name=bind-mir-615
chr5	116515564	116515663	miRNA	.	-	Name=bind-mir-658
chr5	61234970	61235035	miRNA	.	+	Name=bind-mir-677
chr5	51875049	51875168	miRNA	.	-	Name=bind-mir-763
chr6	120475600	120475675	miRNA	.	+	Name=bind-mir-1777a
chr6	41338040	41338149	miRNA	.	+	Name=bind-mir-218-1
chr6	106175328	106175387	miRNA	.	+	Name=bind-mir-2284ab
chr6	15689307	15689381	miRNA	.	-	Name=bind-mir-2444
chr6	102068772	102068842	miRNA	.	-	Name=bind-mir-2446
chr6	101680785	101680861	miRNA	.	-	Name=bind-mir-2447
chr6	115453021	115453093	miRNA	.	-	Name=bind-mir-2448
chr6	118270420	118270491	miRNA	.	+	Name=bind-mir-2449
chr6	120222861	120222933	miRNA	.	+	Name=bind-mir-2450a
chr6	120222591	120222663	miRNA	.	+	Name=bind-mir-2450b
chr6	120221949	120222020	miRNA	.	+	Name=bind-mir-2450c
chr6	120222482	120222554	miRNA	.	+	Name=bind-mir-2450d
chr6	120287239	120287305	miRNA	.	+	Name=bind-mir-2451
chr6	122256137	122256214	miRNA	.	+	Name=bind-mir-2452
chr6	121675866	121675944	miRNA	.	+	Name=bind-mir-2453
chr6	14131514	14131583	miRNA	.	+	Name=bind-mir-302a
chr6	14130957	14131031	miRNA	.	+	Name=bind-mir-302b
chr6	14131100	14131167	miRNA	.	+	Name=bind-mir-302c
chr6	14131691	14131760	miRNA	.	+	Name=bind-mir-302d
chr6	14131817	14131884	miRNA	.	+	Name=bind-mir-367
chr6	122559921	122560001	miRNA	.	-	Name=bind-mir-95
chr7	37195031	37195116	miRNA	.	+	Name=bind-mir-1271
chr7	60139484	60139584	miRNA	.	+	Name=bind-mir-143
chr7	18663730	18663802	miRNA	.	+	Name=bind-mir-1434
chr7	60140913	60141000	miRNA	.	+	Name=bind-mir-145
chr7	71804831	71804929	miRNA	.	+	Name=bind-mir-146a
chr7	60842576	60842655	miRNA	.	-	Name=bind-mir-1777b
chr7	10020276	10020372	miRNA	.	-	Name=bind-mir-181c
chr7	10020094	10020206	miRNA	.	-	Name=bind-mir-181d
chr7	13733559	13733629	miRNA	.	-	Name=bind-mir-199a-2
chr7	95742489	95742565	miRNA	.	-	Name=bind-mir-2284z-7
chr7	10102128	10102200	miRNA	.	+	Name=bind-mir-23a
chr7	10102457	10102528	miRNA	.	+	Name=bind-mir-24-2
chr7	13154955	13155026	miRNA	.	-	Name=bind-mir-2454
chr7	15162224	15162299	miRNA	.	-	Name=bind-mir-2455
chr7	18680273	18680344	miRNA	.	+	Name=bind-mir-2456
chr7	20845176	20845246	miRNA	.	-	Name=bind-mir-2457
chr7	26334652	26334718	miRNA	.	-	Name=bind-mir-2458
chr7	49019077	49019146	miRNA	.	+	Name=bind-mir-2459
chr7	53090345	53090412	miRNA	.	-	Name=bind-mir-2460
chr7	61225045	61225126	miRNA	.	+	Name=bind-mir-2461
chr7	81143606	81143674	miRNA	.	+	Name=bind-mir-2462
chr7	83782778	83782848	miRNA	.	-	Name=bind-mir-2463
chr7	91443325	91443394	miRNA	.	+	Name=bind-mir-2464
chr7	109254002	109254081	miRNA	.	-	Name=bind-mir-2465
chr7	10102302	10102379	miRNA	.	+	Name=bind-mir-27a
chr7	10905950	10906020	miRNA	.	+	Name=bind-mir-2881
chr7	13891716	13891773	miRNA	.	+	Name=bind-mir-2882
chr7	15613886	15613943	miRNA	.	-	Name=bind-mir-339b
chr7	1208875	1208969	miRNA	.	+	Name=bind-mir-340
chr7	13733555	13733632	miRNA	.	+	Name=bind-mir-3604-1
chr7	90608969	90609048	miRNA	.	-	Name=bind-mir-3660
chr7	60407152	60407217	miRNA	.	+	Name=bind-mir-378-1
chr7	43942195	43942265	miRNA	.	+	Name=bind-mir-6120
chr7	16299259	16299331	miRNA	.	-	Name=bind-mir-6535
chr7	17971707	17971788	miRNA	.	-	Name=bind-mir-7-3
chr7	82364422	82364488	miRNA	.	+	Name=bind-mir-7691
chr7	6587632	6587688	miRNA	.	+	Name=bind-mir-8550
chr7	48302240	48302315	miRNA	.	-	Name=bind-mir-874
chr7	89307376	89307462	miRNA	.	-	Name=bind-mir-9-2
chr8	89741790	89741869	miRNA	.	+	Name=bind-let-7a-1
chr8	89744349	89744435	miRNA	.	+	Name=bind-let-7d
chr8	89742143	89742229	miRNA	.	+	Name=bind-let-7f-1
chr8	41898816	41898894	miRNA	.	-	Name=bind-mir-101-2
chr8	9359002	9359086	miRNA	.	+	Name=bind-mir-124a-1
chr8	49279769	49279864	miRNA	.	-	Name=bind-mir-204
chr8	76453515	76453575	miRNA	.	+	Name=bind-mir-2285ae
chr8	48877153	48877230	miRNA	.	+	Name=bind-mir-2285i
chr8	13392828	13392908	miRNA	.	+	Name=bind-mir-2285m-5
chr8	105580288	105580368	miRNA	.	-	Name=bind-mir-2285n-5
chr8	85960535	85960594	miRNA	.	+	Name=bind-mir-23b
chr8	77331422	77331488	miRNA	.	-	Name=bind-mir-2404-2
chr8	85961297	85961364	miRNA	.	+	Name=bind-mir-24-1
chr8	759077	759134	miRNA	.	+	Name=bind-mir-2466
chr8	1033357	1033435	miRNA	.	-	Name=bind-mir-2467
chr8	5686689	5686761	miRNA	.	+	Name=bind-mir-2468
chr8	11611411	11611477	miRNA	.	-	Name=bind-mir-2469
chr8	42887288	42887361	miRNA	.	+	Name=bind-mir-2470
chr8	42516595	42516664	miRNA	.	+	Name=bind-mir-2471
chr8	64877913	64877983	miRNA	.	-	Name=bind-mir-2472
chr8	64893906	64893977	miRNA	.	-	Name=bind-mir-2473
chr8	64927377	64927435	miRNA	.	-	Name=bind-mir-2474
chr8	85959874	85959944	miRNA	.	+	Name=bind-mir-2475
chr8	85960743	85960839	miRNA	.	+	Name=bind-mir-27b
chr8	77306103	77306179	miRNA	.	+	Name=bind-mir-2898
chr8	103682776	103682845	miRNA	.	-	Name=bind-mir-32
chr8	72628401	72628482	miRNA	.	-	Name=bind-mir-320a-1
chr8	108762780	108762868	miRNA	.	+	Name=bind-mir-455
chr8	25175952	25176035	miRNA	.	-	Name=bind-mir-491
chr8	81411008	81411116	miRNA	.	-	Name=bind-mir-7-2
chr8	106434353	106434409	miRNA	.	+	Name=bind-mir-7863
chr8	15484766	15484842	miRNA	.	+	Name=bind-mir-873
chr8	15508400	15508480	miRNA	.	+	Name=bind-mir-876
chr9	82890591	82890671	miRNA	.	+	Name=bind-mir-2284aa-4
chr9	26160276	26160336	miRNA	.	+	Name=bind-mir-2284o
chr9	67535095	67535189	miRNA	.	+	Name=bind-mir-2284w
chr9	91739712	91739784	miRNA	.	+	Name=bind-mir-2285e-2
chr9	27012274	27012345	miRNA	.	+	Name=bind-mir-2477
chr9	28786978	28787054	miRNA	.	-	Name=bind-mir-2478
chr9	73	38861356	miRNA	.	+	Name=bind-mir-2479
chr9	93605626	93605693	miRNA	.	-	Name=bind-mir-2480
chr9	97559568	97559631	miRNA	.	+	Name=bind-mir-2481
chr9	102102427	102102503	miRNA	.	-	Name=bind-mir-2482
chr9	9888793	9888859	miRNA	.	-	Name=bind-mir-30a
chr9	9851441	9851524	miRNA	.	-	Name=bind-mir-30f
chr9	40758947	40759027	miRNA	.	+	Name=bind-mir-6536-1
chr9	40758947	40759026	miRNA	.	-	Name=bind-mir-6536-2
chr9	63236965	63237027	miRNA	.	-	Name=bind-mir-7862
chrX	58738516	58738598	miRNA	.	-	Name=bind-let-7f-2
chrX	22160082	22160162	miRNA	.	-	Name=bind-mir-105a
chrX	22162536	22162615	miRNA	.	-	Name=bind-mir-105b
chrX	40585221	40585328	miRNA	.	+	Name=bind-mir-1298
chrX	58411898	58411994	miRNA	.	+	Name=bind-mir-1468
chrX	54782801	54782886	miRNA	.	-	Name=bind-mir-188
chrX	61412736	61412845	miRNA	.	+	Name=bind-mir-221
chrX	61412042	61412151	miRNA	.	+	Name=bind-mir-222
chrX	56723496	56723603	miRNA	.	-	Name=bind-mir-223
chrX	21831348	21831428	miRNA	.	-	Name=bind-mir-224
chrX	34504818	34504881	miRNA	.	-	Name=bind-mir-2284e
chrX	2818991	2819085	miRNA	.	+	Name=bind-mir-2285g-3
chrX	75220607	75220686	miRNA	.	+	Name=bind-mir-2285n-7
chrX	3009826	3009905	miRNA	.	-	Name=bind-mir-2483
chrX	10305959	10306034	miRNA	.	-	Name=bind-mir-2484
chrX	23441111	23441172	miRNA	.	-	Name=bind-mir-2485
chrX	55318810	55318888	miRNA	.	+	Name=bind-mir-2486
chrX	65000714	65000786	miRNA	.	+	Name=bind-mir-2488
chrX	21829418	21829514	miRNA	.	-	Name=bind-mir-3431
chrX	42524572	42524642	miRNA	.	+	Name=bind-mir-361
chrX	54771207	54771271	miRNA	.	-	Name=bind-mir-362
chrX	46871543	46871614	miRNA	.	+	Name=bind-mir-374a
chrX	46943036	46943130	miRNA	.	+	Name=bind-mir-374b
chrX	46943204	46943288	miRNA	.	+	Name=bind-mir-421
chrX	40668005	40668115	miRNA	.	+	Name=bind-mir-448
chrX	21832382	21832466	miRNA	.	-	Name=bind-mir-452
chrX	54769932	54770015	miRNA	.	-	Name=bind-mir-500
chrX	54765833	54765917	miRNA	.	-	Name=bind-mir-502a-1
chrX	54775806	54775895	miRNA	.	-	Name=bind-mir-502a-2
chrX	54771679	54771761	miRNA	.	-	Name=bind-mir-502b
chrX	12002351	12002433	miRNA	.	-	Name=bind-mir-504
chrX	13241302	13241391	miRNA	.	+	Name=bind-mir-505
chrX	54783127	54783212	miRNA	.	-	Name=bind-mir-532
chrX	46871693	46871798	miRNA	.	+	Name=bind-mir-545
chrX	16925199	16925277	miRNA	.	+	Name=bind-mir-6526-1
chrX	16925199	16925277	miRNA	.	+	Name=bind-mir-6526-2
chrX	16925199	16925277	miRNA	.	+	Name=bind-mir-6526-3
chrX	54767784	54767863	miRNA	.	-	Name=bind-mir-660
chrX	40485663	40485757	miRNA	.	+	Name=bind-mir-764
chrX	22161599	22161703	miRNA	.	-	Name=bind-mir-767
chrX	58737612	58737730	miRNA	.	-	Name=bind-mir-98
chrX	40501143	40501224	miRNA	.	+	Name=bind-mir-1264
ChrY	160120	160140	miRNA	.	+	Name=bind-nov-1
ChrY	202609	22	miRNA	.	+	Name=bind-nov-2
ChrY	423036	22	miRNA	.	+	Name=bind-nov-3
ChrY	746973	746993	miRNA	.	+	Name=bind-nov-4
ChrY	853460	853483	miRNA	.	+	Name=bind-nov-5
ChrY	1722477	1722499	miRNA	.	+	Name=bind-nov-6
ChrY	1907894	1907917	miRNA	.	+	Name=bind-nov-7
ChrY	3390898	3390919	miRNA	.	+	Name=bind-nov-8
ChrY	3588029	3588052	miRNA	.	+	Name=bind-nov-9
ChrY	8657477	8657499	miRNA	.	+	Name=bind-nov-10
ChrY	12649824	12649846	miRNA	.	+	Name=bind-nov-11
ChrY	17944567	17944587	miRNA	.	+	Name=bind-nov-12
