# Supplementary material for: In silico identification of conserved miRNAs and their selective target gene prediction in indicine (Bos indicus) cattle
Source: PLoS One. 2018 Oct 26;13(10):e0206154. doi: 10.1371/journal.pone.0206154 (PMC6203363; doi:10.1371/journal.pone.0206154)
Supplement: S2 Table — (XLSX) [file pone.0206154.s004.xlsx]

## Sheet: Sheet1
New miRNA
Sr. No.	A	C	G	T	Total	G+C%	A+U%	MFE	AMFE	MFEI	Genome Coordinates		Genome Locus	Sequence ID	Family Name		Mature seq	Harpin seq	SEQUENCE
1	27	13	19	23	82	39.0244	60.9756	-31.6	-38.5366	-0.9875	40501143	40501224	gi|726085953|gb|CM003050.1|	query_seq_2	Bind-mir-1264	Not reported in taurus	CAAGTCTTATTTGAGCACCTGTT	GGCATATAGCAGGTCCTCAATAAGTATTTGTTGCAAGAATAAGAGAACCAACAAGTCTTATTTGAGCACCTGTTATGTGGAG	GGCATATAGCAGGTCCTCAATAAGTATTTGTTGCAAGAATAAGAGAACCAACAAGTCTTATTTGAGCACCTGTTATGTGGAG
