# Supplementary material for: In silico identification of conserved miRNAs and their selective target gene prediction in indicine (Bos indicus) cattle
Source: PLoS One. 2018 Oct 26;13(10):e0206154. doi: 10.1371/journal.pone.0206154 (PMC6203363; doi:10.1371/journal.pone.0206154)
Supplement: S3 Table — (XLSX) [file pone.0206154.s005.xlsx]

## Sheet: Sheet1
Novel miRNAs
Suggested ID	Sr. No.	A	C	G	T	Total	G+C%	A+U%	MFE	AMFE	MFEI	Precursor seq	Mature seq	Mature len	Prime	SVM	Chromosome	Genome Coordinates		Genome Locus
bind-nov-1	1	21	10	17	23	71	38.0282	61.9718	-25	-35.2113	-0.925926	TTTCTTGGTTTCAGTTAGAAAGCCCTGCATTACACTTAGGGATGTAGAGTTTTCTGAAACTGAAGGAAAGA	GTTTCAGTTAGAAAGCCCTG	8-20	5P	0.997237	ChrY	160113	160173	gi|726085808|gb|CM003051.1|
bind-nov-2	2	22	7	12	20	61	31.1475	68.8525	-21.3	-34.918	-1.12105	AATGTTTTTGTTGTAAGTGTAAACACTGCAAAGGATGCAGCTTTTGCATACAATAAGAATA	TTTGTTGTAAGTGTAAACACTG	7-22	5P	0.997073	ChrY	202603	202671	gi|726085808|gb|CM003051.1|
bind-nov-3	3	19	17	15	20	71	45.0704	54.9296	-34.1	-48.0282	-1.06563	TGGAGACACAAACACAATCAGGAACACGGGCTTCTGAAACACCTGTGTTTCCTGATTGCATTTGTGTTCCT	TGTGTTTCCTGATTGCATTTGT	44-22	3P	0.996759	ChrY	422993	423060	gi|726085808|gb|CM003051.1|
bind-nov-4	4	22	10	19	23	74	39.1892	60.8108	-24.8	-33.5135	-0.855172	GAGTTTCTTGGTTTCAGTTAGAAAGCCCTGCATTACACTTAGGGATGTAGAGTTTTCTGAAACTGAAGGAAAGA	GTTTCAGTTAGAAAGCCCTG	11-20	5P	0.996584	ChrY	746963	747024	gi|726085808|gb|CM003051.1|
bind-nov-5	5	23	7	12	29	71	26.7606	73.2394	-23.3	-32.8169	-1.22632	TTTCAGTGATGTAAGTTATGTAAGTATGTAAGTTACATTGATACGTATATTGATATAACTCTTATCACTGA	AGTATGTAAGTTACATTGATACG	45-23	3P	0.99643	ChrY	853438	853523	gi|726085808|gb|CM003051.1|
bind-nov-6	6	20	17	16	20	73	45.2055	54.7945	-34.1	-46.7123	-1.03333	ATGGAGACACAAACACAATCAGGAACACGGGCTTCTGAAACACCTGTGTTTCCTGATTGCATTTGTGTTCCTG	TGTGTTTCCTGATTGCATTTGT	45-22	3P	0.996167	ChrY	1722433	1722508	gi|726085808|gb|CM003051.1|
bind-nov-7	7	14	17	20	18	69	53.6232	46.3768	-36.4	-52.7536	-0.983784	GGCTTTGTGAGGTCAAAGCTCACCAGGGCCTCCATTGGCTGTGCAAGTGGCTTGCTGACCTCATAAAGT	CAAGTGGCTTGCTGACCTCATAA	44-23	3P	0.995896	ChrY	1907851	1907933	gi|726085808|gb|CM003051.1|
bind-nov-8	8	18	9	16	18	61	40.9836	59.0164	-21.4	-35.082	-0.856	GGTTTCAGTTAGAAAGCCCTGCATTACACTTAGGGATGTAGAGTTTTCTGAAACTGAAGGA	GGTTTCAGTTAGAAAGCCCTG	1-21	5P	0.994936	ChrY	3390898	3390964	gi|726085808|gb|CM003051.1|
bind-nov-9	9	16	17	21	19	73	52.0548	47.9452	-35.7	-48.9041	-0.939474	ATGAGGCTTTGTGAGGTCAAGGCTCACCAGAGCCTCCATTGGCTGTGCAAGTGGCTTGCTGACCTCATAAAGT	GTGCAAGTGGCTTGCTGACCTCA	45-23	3P	0.99475	ChrY	3587985	3588050	gi|726085808|gb|CM003051.1|
bind-nov-10	10	17	11	11	22	61	36.0656	63.9344	-22.7	-37.2131	-1.03182	GTGTAGATTACTTCTGCTTCATTTAGAACTTCCTTTAAATGGAGCCTAGAGTATGTACACA	TGTAGATTACTTCTGCTTCATT	2-22	5P	0.993137	ChrY	8657476	8657547	gi|726085808|gb|CM003051.1|
bind-nov-11	11	12	13	17	18	60	50	50	-28.1	-46.8333	-0.936667	CAGCAGCCATAGGCAGAAGAGGTTTTGCCTGAATGGGATCCTTTTCTAGCCTGTGTTTGC	CAGCCATAGGCAGAAGAGGTTT	4-22	5P	0.991991	ChrY	12649821	12649901	gi|726085808|gb|CM003051.1|
bind-nov-12	12	23	12	11	17	63	36.5079	63.4921	-20.4	-32.381	-0.886957	ATAATATCCAGAATGTCTTTCATCTTCCTTCACAGGTAATCAGTGAAGGGAGAAAACTAGACA	GAATGTCTTTCATCTTCCTT	11-20	5P	0.990712	ChrY	17944557	17944618	gi|726085808|gb|CM003051.1|
