# Supplementary material for: In silico identification of conserved miRNAs and their selective target gene prediction in indicine (Bos indicus) cattle
Source: PLoS One. 2018 Oct 26;13(10):e0206154. doi: 10.1371/journal.pone.0206154 (PMC6203363; doi:10.1371/journal.pone.0206154)
Supplement: S4 Table — (XLSX) [file pone.0206154.s006.xlsx]

## Sheet: Sheet1
Polycistronic Clusters
Cluster	Chromosome	Start	End	Nmber of miRNA genes in cluster	miRNAs	Distance apart (Kb)		Sense
Cluster 1	chr1	20159000	20159806	2	bind-let-7c, bind-mir-99a	1	.	-
Cluster 2	chr1	108899261	108899501	2	bind-mir-16b, bind-mir-15b	1	.	-
Cluster 3	chr12	64749320	64750089	10	bind-mir-17, bind-mir-106a, bind-mir-18a, bind-mir-18b, bind-mir-19a, bind-mir-20a, bind-mir-19b, bind-mir-19b-2, bind-mir-92a-1, bind-mir-92a-2	1	.	+
Cluster 4	chr12	18887593	18887821	2	bind-mir-16a, bind-mir-15a	1	.	-
Cluster 5	chr13	58300861	58301196	2	bind-mir-6123, bind-mir-296	1	.	+
Cluster 6	chr16	73886653	73887300	3	bind-mir-29b-2, bind-mir-29e, bind-mir-29c	1	.	+
Cluster 7	chr17	75479613	75480018	2	bind-mir-130b, bind-mir-301b	1	.	-
Cluster 8	chr18	57591628	57592380	3	bind-mir-99b, bind-let-7e, bind-mir-125a	1	.	+
Cluster 9	chr22	51947131	51947699	2	bind-mir-191, bind-mir-425	1	.	+
Cluster 10	chr29	45046207	45046512	2	bind-mir-192, bind-mir-194-2	1	.	-
Cluster 11	chr4	11014625	11015375	2	bind-mir-653, bind-mir-489	1	.	-
Cluster 12	chr5	123102189	123103069	3	bind-let-7a-3, bind-mir-2443, bind-let-7b	1	.	+
Cluster 13	chr5	10494288	10494783	2	bind-mir-141, bind-mir-200c	1	.	-
Cluster 14	chr6	14131100	14131884	4	bind-mir-302c, bind-mir-302a, bind-mir-302d, bind-mir-367	1	.	+
Cluster 15	chr7	10102128	10102528	3	bind-mir-23a, bind-mir-27a, bind-mir-24-2	1	.	+
Cluster 16	chr8	85959874	85961364	4	bind-mir-2475, bind-mir-23b, bind-mir-27b, bind-mir-24-1	1	.	+
Cluster 17	chrX	46871543	46871798	2	bind-mir-374a, bind-mir-545	1	.	+
Cluster 18	chrX	46943036	46943288	2	bind-mir-374b, bind-mir-421	1	.	+
Cluster 19	chrX	61412042	61412845	2	bind-mir-222, bind-mir-221	1	.	+
Cluster 20	chr11	99202645	99203948	2	bind-mir-181a-2, bind-mir-181b-2	2	.	+
Cluster 21	chr11	102484867	102485153	2	bind-mir-199b, bind-mir-3154	2	.	-
Cluster 22	chr15	73935503	73936871	2	bind-mir-6528, bind-mir-129-2	2	.	+
Cluster 23	chr20	25599218	25600939	3	bind-mir-449c, bind-mir-449b, bind-mir-449a	2	.	+
Cluster 24	chr7	60139484	60141000	2	bind-mir-143, bind-mir-145	2	.	+
Cluster 25	chr7	10020094	10020372	2	bind-mir-181d, bind-mir-181c	2	.	-
Cluster 26	chrX	21829418	21832466	3	bind-mir-3431, bind-mir-224, bind-mir-452	2	.	-
Cluster 27	chrX	22160082	22162615	3	bind-mir-105a, bind-mir-767, bind-mir-105b	2	.	-
Cluster 28	chrX	54765833	54767863	2	bind-mir-502a-1, bind-mir-660	2	.	-
Cluster 29	chr24	35575651	35579056	2	bind-mir-1-2, bind-mir-133a-2	4	.	+
Cluster 30	chr14	6473488	6477919	2	bind-mir-30d, bind-mir-30b	5	.	+
Cluster 31	chr14	62955869	62956095	2	bind-mir-875, bind-mir-599	5	.	+
Cluster 32	chr23	25034841	25039024	2	bind-mir-206, bind-mir-133b	5	.	+
Cluster 33	chr23	28276376	28276850	2	bind-mir-2378, bind-mir-877	5	.	-
Cluster 34	chr25	14329099	14333936	2	bind-mir-193b, bind-mir-365-1	5	.	+
Cluster 35	chr25	38439501	38439987	3	bind-mir-106b, bind-mir-93, bind-mir-25	5	.	+
Cluster 36	chr25	2252862	2253185	2	bind-mir-1842, bind-mir-2382	5	.	-
Cluster 37	chr4	96809219	96814031	3	bind-mir-182, bind-mir-96, bind-mir-183	5	.	-
Cluster 38	chr4	97804846	97805301	2	bind-mir-29a, bind-mir-29b-1	5	.	-
