# Supplementary material for: In silico identification of conserved miRNAs and their selective target gene prediction in indicine (Bos indicus) cattle
Source: PLoS One. 2018 Oct 26;13(10):e0206154. doi: 10.1371/journal.pone.0206154 (PMC6203363; doi:10.1371/journal.pone.0206154)
Supplement: S5 Table — (XLSX) [file pone.0206154.s007.xlsx]

## Sheet: Sheet1
Target Effect in addition to other putative target genes in Taurine and indicine
miRNAs with major focus on Immunity and Heat tolerance in indicine. Only points where taurine is mentioned is associated with taurine.
miRNAs	Category	Species	GeneID	Synonyms	Threshold Energy	Energy		Threshold Energy Limit	Energy Limit
bind-miR-2284e	Immunity	Bos Indicus	280745	CD5	146	-13.32		140	-21.33
			280846	LTF	160	-9.27
			407237	TLR6	140	-10.55
bind-miR-2403		Comon in Bos indicus and Bos taurus	539629	MECP2	148	-19.3
	Immunity	Bos indicus	280758	DBH	153	-19.78
			404547	TREM1	152	-18.51
			281060	CD8A	153	-18.69
	Heat		767979	HSBP1	146	-21.33
bind-miR-2285n-6	Immunity	Bos indicus	407237	TLR6	142	-8.79
			281060	CD8A	150	-9.66
			282488	FAS	145	-8.5
			282488	FAS	156	-6.56
bind-miR-2285o-5	Immunity	Bos indicus	281060	CD8A	150	-15.35
bind-miR-2285l	Immunity	Bos indicus	281536	TLR4	152	-10.4
			407237	TLR6	145	-16.73
			528288	GIMAP6	154	-18.09
bind-miR-2285l	Heat	Bos indicus	767979	HSBP1	158	-15.52
			539524	HSPB8	141	-17.62
bind-miR-6522	Immunity	Bos indicus	281060	CD8A	145	-12.6
			404547	TREM1	153	-11.69
			407237	TLR6	162	-13.68
			533692	IRAK4	149	-12.35
			282488	FAS	159	-17.07
	Heat		282144	ATP1A1	140	-11.23
			539524	HSPB8	158	-17.28
bind-miR-2284w	Immunity	Bos indicus	533692	IRAK4	152	-13.94
bind-miR-2284z-1	Immunity	Bos indicus	281735	CXCL5	146	-4.77
			528288	GIMAP6	140	-3.49
			282488	FAS	150	-7.84
	Heat		282144	ATP1A1	145	-6.74
